# Supplementary material for: Engineering intercellular communication using M13 phagemid and CRISPR-based gene regulation for multicellular computing in Escherichia coli
Source: Nat Commun. 2025 Apr 15;16:3569. doi: 10.1038/s41467-025-58760-z (PMC12000618; doi:10.1038/s41467-025-58760-z)
Supplement: Supplementary file 4 — Source data [file 41467_2025_58760_MOESM4_ESM.xlsx]

## Sheet: Fig. 2D
sender	receiver	fold_repression	sd	transduction
302.1	001.1	16.5525	0.133615	0.976495
302.2	001.4	1.23537	0.577828	0.138115
302.2	001.5	1.0885	0.931142	0.159816
302.2	001.6	1.19315	0.694424	0.202796
302.1	001.2	1.10269	0.85954	0.108879
302.1	001.3	1.77612	0.331859	0.105152
302.1	001.4	1.25889	0.623888	0.164879
302.1	001.5	24.7907	0.0630349	0.153672
302.1	001.6	1.21006	0.638118	0.208093
302.2	001.1	1.14636	0.681838	0.0751876
302.2	001.2	1.25451	0.578293	0.994022
302.2	001.3	1.68891	0.387121	0.103404
302.3	001.1	1.21672	0.667942	0.0654713
302.4	001.4	1.21264	0.675281	0.988081
302.4	001.5	25.8624	0.0761597	0.15785
302.4	001.6	1.2273	0.638379	0.198697
302.3	001.2	1.21223	0.644008	0.0942815
302.3	001.3	1.5776	0.406994	0.989415
302.3	001.4	1.33434	0.581408	0.130953
302.3	001.5	1.22281	0.653249	0.142516
302.3	001.6	1.20649	0.665589	0.179457
302.4	001.1	18.1937	0.0794379	0.0744066
302.4	001.2	1.21549	0.620658	0.0891428
302.4	001.3	1.61401	0.392022	0.0895556
302.5	001.1	1.14736	0.727187	0.0587245
302.5	001.2	1.30921	0.591879	0.0822419
302.5	001.3	1.16515	0.690212	0.0839297
302.5	001.4	1.31713	0.569764	0.108919
302.5	001.5	20.2625	0.0745397	0.993071
302.5	001.6	1.50233	0.449915	0.172113
302.6	001.1	1.28326	0.435797	0.281534
302.6	001.2	1.27224	0.464024	0.202526
302.6	001.3	1.22211	0.474942	0.17578
302.6	001.4	1.29511	0.452854	0.215877
302.6	001.5	1.22635	0.426837	0.197506
302.6	001.6	13.4108	0.116645	0.989379

## Sheet: Fig. 2E
receiver	sender	time	count	control	fraction	average_fraction	sd
001.2	002.2_Gm	0.5	2500000	35000000	0.0714286	0.0763947	0.0279337
001.2	002.2_Gm	0.5	1900000	36000000	0.0527778
001.2	002.2_Gm	0.5	2200000	34000000	0.0647059
001.2	002.2_Gm	0.5	3500000	30000000	0.116667
001.2	002.2_Gm	1	34300000	59000000	0.581356	0.731605	0.107837
001.2	002.2_Gm	1	34400000	46000000	0.747826
001.2	002.2_Gm	1	37700000	45000000	0.837778
001.2	002.2_Gm	1	28100000	37000000	0.759459
001.2	002.2_Gm	2	280000000	290000000	0.965517	0.989322	0.0551262
001.2	002.2_Gm	2	380000000	370000000	1.02703
001.2	002.2_Gm	2	240000000	260000000	0.923077
001.2	002.2_Gm	2	250000000	240000000	1.04167
001.2	002.2_Gm	4	1300000000	1400000000	0.928571	0.99256	0.0956557
001.2	002.2_Gm	4	1000000000	1000000000	1
001.2	002.2_Gm	4	1800000000	1600000000	1.125
001.2	002.2_Gm	4	1100000000	1200000000	0.916667
001.2	002.2_Gm	6	2800000000	2600000000	1.07692	0.996503	0.068636
001.2	002.2_Gm	6	2300000000	2300000000	1
001.2	002.2_Gm	6	2000000000	2200000000	0.909091
001.2	002.2_Gm	6	1700000000	1700000000	1

## Sheet: Fig. 2F
time	replicate	N	FITC.H	fold_repression	avg_repression	sd
0.5	1	30000	73378.6	1.00909	1.00127	0.00621108
0.5	2	30000	73936.6	1.00147
0.5	3	30000	74498.9	0.99391
0.5	4	30000	74000.9	1.0006
1	1	30000	71115.8	1.04119	1.02663	0.0114028
1	2	30000	72253.5	1.0248
1	3	30000	73064.6	1.01342
1	4	30000	72091.9	1.0271
2	1	29998	16688.1	4.437	4.33543	0.443531
2	2	29995	16759.4	4.41813
2	3	26684	19925.9	3.71602
2	4	26651	15521.3	4.77056
4	1	8067	3150.57	23.5022	21.6299	2.82992
4	2	8488	3686.9	20.0833
4	3	9187	4010.93	18.4608
4	4	8118	3025.54	24.4734
6	1	9675	2646.99	27.9734	26.5924	2.80562
6	2	10174	2988.01	24.7808
6	3	10366	3113.75	23.7801
6	4	9861	2481.8	29.8353

## Sheet: Fig. 2G
sender_302.2	sender_352.3	replicate	sg2_pos	sg2_neg	sg2_tot	pos_fraction	avg_pos_fraction	sd_pos_fraction
0.5	0	1	9087	278	9365	0.970315	0.973519	0.00222865
0.5	0	2	8471	225	8696	0.974126
0.5	0	3	8914	224	9138	0.975487
0.5	0	4	7988	212	8200	0.974146
0.25	0	1	12803	484	13287	0.963573	0.971709	0.0057178
0.25	0	2	11416	323	11739	0.972485
0.25	0	3	12400	294	12694	0.976839
0.25	0	4	12220	327	12547	0.973938
0.125	0	1	16901	937	17838	0.947472	0.958684	0.00755564
0.125	0	2	15723	592	16315	0.963714
0.125	0	3	17260	700	17960	0.961024
0.125	0	4	15925	620	16545	0.962526
0.0625	0	1	19368	2087	21455	0.902727	0.927127	0.0180294
0.0625	0	2	18637	1504	20141	0.925326
0.0625	0	3	20188	1377	21565	0.936147
0.0625	0	4	18940	1117	20057	0.944309
0.03125	0	1	19176	5181	24357	0.787289	0.844103	0.0428854
0.03125	0	2	19712	3859	23571	0.836282
0.03125	0	3	21265	3232	24497	0.868065
0.03125	0	4	19934	2596	22530	0.884776
0.015625	0	1	15553	10612	26165	0.59442	0.692279	0.0744244
0.015625	0	2	17394	8238	25632	0.678605
0.015625	0	3	19009	7022	26031	0.730245
0.015625	0	4	18123	5541	23664	0.765847
0.0078125	0	1	10912	16499	27411	0.398088	0.518625	0.102441
0.0078125	0	2	13055	14041	27096	0.481805
0.0078125	0	3	15255	12123	27378	0.557199
0.0078125	0	4	14807	8423	23230	0.637409
0.00390625	0	1	6902	21338	28240	0.244405	0.335428	0.0806221
0.00390625	0	2	8485	19670	28155	0.301367
0.00390625	0	3	10283	17923	28206	0.364568
0.00390625	0	4	11396	15022	26418	0.431373
0.00195312	0	1	4187	24871	29058	0.144091	0.190449	0.0426058
0.00195312	0	2	5141	23801	28942	0.177631
0.00195312	0	3	5614	23361	28975	0.193753
0.00195312	0	4	6709	20528	27237	0.246319
0.000976562	0	1	2276	27106	29382	0.0774624	0.105363	0.0290476
0.000976562	0	2	2477	26812	29289	0.084571
0.000976562	0	3	3558	25727	29285	0.121496
0.000976562	0	4	3807	23795	27602	0.137925
0.000488281	0	1	1110	28482	29592	0.0375101	0.0545641	0.0166368
0.000488281	0	2	1284	28261	29545	0.0434591
0.000488281	0	3	1932	27563	29495	0.0655026
0.000488281	0	4	2017	26081	28098	0.0717845
0.000244141	0	1	119	29369	29488	0.00403554	0.00453229	0.00291095
0.00012207	0	2	59	29731	29790	0.00198053
6.10352e-05	0	3	101	29524	29625	0.00340928
3.05176e-05	0	4	260	29612	29872	0.0087038
0	0	1	56	29723	29779	0.00188052	0.00413804	0.00352115
0	0	2	60	29712	29772	0.00201532
0	0	3	99	29647	29746	0.00332818
0	0	4	262	27825	28087	0.00932816
0.5	0.5	1	10261	206	10467	0.980319	0.977078	0.00289899
0.5	0.5	2	9470	208	9678	0.978508
0.5	0.5	3	10191	254	10445	0.975682
0.5	0.5	4	9145	246	9391	0.973805
0.25	0.5	1	13078	267	13345	0.979993	0.980286	0.00394522
0.25	0.5	2	11606	185	11791	0.98431
0.25	0.5	3	12817	237	13054	0.981845
0.25	0.5	4	11737	301	12038	0.974996
0.125	0.5	1	13971	442	14413	0.969333	0.96791	0.00662386
0.125	0.5	2	13306	345	13651	0.974727
0.125	0.5	3	13981	451	14432	0.96875
0.125	0.5	4	13718	589	14307	0.958831
0.0625	0.5	1	13725	1212	14937	0.918859	0.936839	0.012655
0.0625	0.5	2	13361	741	14102	0.947454
0.0625	0.5	3	14328	954	15282	0.937574
0.0625	0.5	4	12083	724	12807	0.943468
0.03125	0.5	1	12272	2532	14804	0.828965	0.833922	0.00615228
0.03125	0.5	2	11648	2176	13824	0.842593
0.03125	0.5	3	12038	2462	14500	0.830207
0.03125	0.5	4	10846	2160	13006	0.833923
0.015625	0.5	1	8264	5057	13321	0.620374	0.643829	0.0169371
0.015625	0.5	2	8555	4710	13265	0.64493
0.015625	0.5	3	9323	4793	14116	0.660456
0.015625	0.5	4	7933	4280	12213	0.649554
0.0078125	0.5	1	7483	7620	15103	0.495464	0.468972	0.0188762
0.0078125	0.5	2	6367	7271	13638	0.466857
0.0078125	0.5	3	6211	7218	13429	0.462507
0.0078125	0.5	4	5484	6674	12158	0.451061
0.00390625	0.5	1	3486	9591	13077	0.266575	0.274223	0.0113776
0.00390625	0.5	2	3737	9099	12836	0.291134
0.00390625	0.5	3	3603	9796	13399	0.268901
0.00390625	0.5	4	3245	8761	12006	0.270282
0.00195312	0.5	1	1665	11484	13149	0.126626	0.142922	0.0204717
0.00195312	0.5	2	1525	10564	12089	0.126148
0.00195312	0.5	3	1874	10585	12459	0.150413
0.00195312	0.5	4	1900	9376	11276	0.168499
0.000976562	0.5	1	972	12634	13606	0.0714391	0.0911571	0.0252175
0.000976562	0.5	2	1013	10958	11971	0.0846212
0.000976562	0.5	3	1055	12051	13106	0.0804975
0.000976562	0.5	4	1710	11642	13352	0.128071
0.000488281	0.5	1	486	12575	13061	0.03721	0.0425228	0.00629588
0.000488281	0.5	2	422	10932	11354	0.0371675
0.000488281	0.5	3	583	12020	12603	0.0462588
0.000488281	0.5	4	585	11244	11829	0.0494547
0.000244141	0.5	1	50	12961	13011	0.0038429	0.00860798	0.00614639
0.00012207	0.5	2	198	11161	11359	0.0174311
6.10352e-05	0.5	3	62	12164	12226	0.00507116
3.05176e-05	0.5	4	91	11162	11253	0.00808673
0	0.5	1	41	12568	12609	0.00325165	0.00839482	0.00657429
0	0.5	2	197	11219	11416	0.0172565
0	0.5	3	43	12053	12096	0.00355489
0	0.5	4	108	11241	11349	0.00951626

## Sheet: Fig. 3B
inducer	conc	FITC.H	FITC.H	sd
aTc_Ptet	0	67475.7	83458.9	7991.6
aTc_Ptet	0	91477.7
aTc_Ptet	0	91423.3
aTc_Ptet	1	14850.5	18624.4	2065.7
aTc_Ptet	1	19055.5
aTc_Ptet	1	21967.2
iptg_Ptac	0	67385.7	73815.7	6240.18
iptg_Ptac	0	67767.2
iptg_Ptac	0	86294.1
iptg_Ptac	1	13250.1	20727.6	5909.79
iptg_Ptac	1	16539
iptg_Ptac	1	32393.7
oc6hsl_Plux	0	60728.1	70742.8	7735.09
oc6hsl_Plux	0	65538.7
oc6hsl_Plux	0	85961.6
oc6hsl_Plux	1	14135.1	13855.6	419.242
oc6hsl_Plux	1	13031.2
oc6hsl_Plux	1	14400.4
ara_Pbad_wt	0	53038	61253.7	5443.56
ara_Pbad_wt	0	59174.9
ara_Pbad_wt	0	71548.2
ara_Pbad_wt	1	62793.6	59460.6	2468.78
ara_Pbad_wt	1	54639.3
ara_Pbad_wt	1	60949
ara_Pbad_KO	0	53038	67076.3	7218.28
ara_Pbad_KO	0	71179
ara_Pbad_KO	0	77011.9
ara_Pbad_KO	1	16545.6	20984.7	2232.05
ara_Pbad_KO	1	22795.8
ara_Pbad_KO	1	23612.8
control	0	82637.8	81677.9	932.854
control	0	80774.6
control	0	81621.3

## Sheet: Fig. 3E
sample	atc_conc	receiver	FITC.H	average_FITC.H	sd_FITC.H
sample1	0	506.4	1165.85	1305.17	141.733
sample2	0	506.4	1449.2
sample3	0	506.4	1300.45
sample1	1	506.4	7433.46	7768.25	1085.88
sample2	1	506.4	6889.17
sample3	1	506.4	8982.1
sample1	0	506.5	970.914	1082.55	99.9411
sample2	0	506.5	1163.69
sample3	0	506.5	1113.05
sample1	1	506.5	5670.17	6553.23	2228.24
sample2	1	506.5	4901.86
sample3	1	506.5	9087.65
control	0	506.4	1167	1170.33	27.1539
control	0	506.4	1199
control	0	506.4	1145
control	0	506.5	1162	1129.67	29.2632
control	0	506.5	1105
control	0	506.5	1122

## Sheet: Fig. 3F
type	time_after_induction	geomean_mcherry	geomean_mcherry_ctrl	repression	avg_repression	avg_sd
c14	1	113708	114798	1.00958	1.00891	0.0113037
c14	1	119120	122054	1.02463
c14	1	117334	117521	1.00159
c14	1	119366	119347	0.999839
c14	2	79831.3	82428.1	1.03253	1.0088	0.0214891
c14	2	82847.3	84598.7	1.02114
c14	2	83270.6	82762.9	0.993903
c14	2	84799.8	83750.9	0.987631
c14	3	74575.7	81120.4	1.08776	1.08812	0.0190368
c14	3	78438	85694	1.09251
c14	3	77381.8	82263.1	1.06308
c14	3	76833.3	85217.1	1.10912
c14	4	74483.1	85711.2	1.15075	1.14317	0.00850546
c14	4	77153.8	88742.5	1.1502
c14	4	75897.1	86310.1	1.1372
c14	4	75430.5	85578.8	1.13454
c14	5	72902.7	86860.1	1.19145	1.1864	0.0137847
c14	5	76101.4	89230.1	1.17252
c14	5	74166.3	87390.6	1.17831
c14	5	73986.2	89029	1.20332
c14	6	72236.9	87261.3	1.20799	1.16779	0.0349906
c14	6	74949.9	88865	1.18566
c14	6	73843.3	84468.7	1.14389
c14	6	76858	87128.7	1.13363
c14	24	39795.9	91545	2.30036	2.28313	0.0695914
c14	24	41763.7	94267.3	2.25716
c14	24	39000.3	92419.6	2.36972
c14	24	39847.6	87875.2	2.20528
phagemid	1	124154	120872	0.973564	0.982408	0.0102374
phagemid	1	127329	125655	0.986848
phagemid	1	125868	125210	0.994778
phagemid	1	128143	124868	0.974442
phagemid	2	89161.4	91142.6	1.02222	1.01107	0.0166017
phagemid	2	92201	91017.5	0.987164
phagemid	2	89899.4	91021.9	1.01249
phagemid	2	91115.3	93158.9	1.02243
phagemid	3	50570.2	81635.3	1.61429	1.67302	0.0621632
phagemid	3	50287.3	82262.2	1.63585
phagemid	3	47844.1	83911.7	1.75386
phagemid	3	49322	83260.6	1.6881
phagemid	4	28670.3	98591.7	3.43881	3.66356	0.26891
phagemid	4	28603.5	97931	3.42375
phagemid	4	26541.2	102806	3.87346
phagemid	4	26208.2	102690	3.91823
phagemid	5	27363.3	117088	4.27904	4.68123	0.362582
phagemid	5	26295.5	118076	4.49034
phagemid	5	22259.9	113049	5.07858
phagemid	5	23854.8	116339	4.87695
phagemid	6	28954.3	121567	4.19859	4.61516	0.289719
phagemid	6	26102.6	121378	4.65003
phagemid	6	24556.7	119147	4.85194
phagemid	6	25546.3	121603	4.76009
phagemid	24	11280.8	98966.7	8.77301	9.00528	0.611481
phagemid	24	11482.1	96643.9	8.41692
phagemid	24	10421.9	93556.7	8.97692
phagemid	24	10200.6	100519	9.85428

## Sheet: Fig. 4A
inducer	FITC.H	average	sd
atc0_iptg0	20326.7	19739.6	640.523		fold change	202.187
atc0_iptg0	19203.6				gate quality score	175.433
atc0_iptg0	19501.1
atc0_iptg0	19149.8
atc0_iptg0	20517
atc0_iptg1	170.256	106.655	37.938
atc0_iptg1	81.2727
atc0_iptg1	95.8166
atc0_iptg1	76.002
atc0_iptg1	109.928
atc1_iptg0	218.371	112.52	60.3944
atc1_iptg0	78.794
atc1_iptg0	89.7972
atc1_iptg0	71.8276
atc1_iptg0	103.808
atc1_iptg1	194.294	97.6309	55.2468
atc1_iptg1	73.8133
atc1_iptg1	87.7574
atc1_iptg1	76.5745
atc1_iptg1	55.7151

## Sheet: Fig. 4B
inducer	FITC.H	average	sd
atc0_iptg0	432.539	427.222	15.9629		fold change	22.5619
atc0_iptg0	420.204				gate quality score	10.1798
atc0_iptg0	411.804
atc0_iptg0	413.769
atc0_iptg0	454.968
atc0_iptg0	430.049
atc0_iptg1	4218.66	4349.04	229.887
atc0_iptg1	4405.68
atc0_iptg1	4117.31
atc0_iptg1	4428.01
atc0_iptg1	4743.76
atc0_iptg1	4180.84
atc1_iptg0	5965.81	5872.06	216.055
atc1_iptg0	5844.22
atc1_iptg0	5515.96
atc1_iptg0	6153.03
atc1_iptg0	5971.63
atc1_iptg0	5781.69
atc1_iptg1	9479.43	9638.96	152.537
atc1_iptg1	9644.82
atc1_iptg1	9486.23
atc1_iptg1	9830.12
atc1_iptg1	9806.9
atc1_iptg1	9586.23

## Sheet: Fig. 4C
inducer	FITC.H	average	sd
atc0_iptg0	89.9849	80.4795	8.45221		fold change	11.5587
atc0_iptg0	73.8097				gate quality score	2.65581
atc0_iptg0	77.644
atc.25_iptg0	324.111	350.266	22.7823
atc.25_iptg0	365.791
atc.25_iptg0	360.894
atc0_iptg.25	89.7975	83.7503	5.559
atc0_iptg.25	78.8624
atc0_iptg.25	82.5909
atc.25_iptg.25	933.032	930.239	47.2839
atc.25_iptg.25	976.064
atc.25_iptg.25	881.62

[truncated: 3 more sheets: Fig. 4D, Fig. 5A, Fig. 5B]
